# Supplementary material for: Decreasing Antibody Titers and the Slow Decay of Measles Immunity in Mexico’s Current Epidemiological Landscape
Source: Vaccines (Basel). 2026 Mar 4;14(3):234. doi: 10.3390/vaccines14030234 (PMC13030418; doi:10.3390/vaccines14030234)
Supplement: Supplementary file 1 [file vaccines-14-00234-s001.zip]

Archive with 1 entries (1 files):
- vaccines-4146984-supplementary.pdf
